# Supplementary material for: Genetic analysis and elite tree selection of the main resin components of slash pine
Source: Front Plant Sci. 2023 Feb 1;14:1079952. doi: 10.3389/fpls.2023.1079952 (PMC9930156; doi:10.3389/fpls.2023.1079952)
Supplement: Supplementary Data Sheet 1–6 — S1-S6 Data. The source data for Fig. 1 to Fig. 6. [file DataSheet_1.csv]

num	a_pinene	b_pinene	abietic_acid	levopimaric_acid
1	15.3977	11.9265	10.1277	25.241
2	16.4356	14.62155	10.6378	20.99307692
3	15.2836	9.37965	11.9629	22.47984615
4	14.9989	13.50945	10.9781	24.21653846
5	15.3882	11.94195	8.8479	16.33953846
6	10.4638	15.23085	10.6439	24.00238462
7	13.2148	14.44275	10.1951	23.22007692
8	10.2677	16.6287	9.1237	25.46161538
9	15.0792	10.59585	11.474	19.80465
10	13.6599	13.1553	8.9662	25.934
11	16.6939	6.07815	10.7748	22.76653846
12	15.3977	11.9265	10.1277	25.241
13	13.1903	9.132	10.0926	24.67307692
14	15.0416	11.8788	10.9789	23.66784615
15	13.6735	12.35475	10.5021	21.68261538
16	9.389	12.36165	9.3654	20.91153846
17	16.8471	8.7009	9.7871	24.93315385
18	13.1023	12.68235	9.6129	24.79
19	11.6117	14.54745	9.421	21.91138462
20	13.5926	10.28775	10.1293	23.802
21	11.5859	15.91365	8.5805	24.458
22	8.0004	12.1179	7.7029	21.20461538
23	13.3741	14.5692	9.2387	22.99192308
24	13.7045	11.4057	9.6586	22.35476923
25	8.4209	12.3903	10.451	24.029
26	12.0265	14.74005	8.5118	25.60946154
27	13.2236	10.08945	8.8531	24.93569231
28	11.9799	12.25875	8.6636	25.63892308
29	14.8887	8.9952	10.6043	22.09830769
30	8.2203	13.54155	8.2763	21.18146154
31	15.4744	8.6676	10.8026	25.39007692
32	14.8242	9.4263	11.4366	20.12261538
33	10.2441	8.26005	9.5516	23.62307692
34	17.0399	9.01005	10.0464	24.02792308
35	13.5641	17.51835	9.594	21.95238462
36	13.3095	10.8798	9.5085	23.99815385
37	15.5183	9.02565	10.8109	23.72384615
38	7.7791	15.4986	10.1259	21.73076923
39	13.1325	12.85995	9.3029	25.35969231
40	13.5198	12.0759	9.996	22.84923077
41	8.1384	15.59805	8.1863	20.85115385
42	13.5198	12.0759	9.996	22.84923077
43	10.3965	12.8064	10.3244	21.53323077
44	13.7687	9.37395	10.4363	21.78576923
45	8.6752	10.5711	10.3501	23.18415385
46	15.1867	11.3454	10.9114	16.41538462
47	10.2214	16.64475	9.4182	25.48030769
48	9.5373	12.1116	9.7631	20.14223077
49	15.922	9.31875	10.5007	23.24261538
50	10.3705	11.47065	8.2137	22.00453846
51	14.8491	12.8484	9.658	21.09284615
52	15.843	8.7354	8.829	25.10946154
53	11.6519	18.57825	9.8361	24.97869231
54	11.9269	15.01065	10.942	22.41769231
55	14.5884	14.06175	10.5045	22.78092308
56	8.071	15.04575	8.6809	22.70669231
57	8.5789	18.8409	8.999	18.2883
58	15.5461	9.378	9.1223	23.65384615
59	6.8569	18.042	9.3589	23.88292308
60	16.532	11.3442	11.045	23.94307692
61	16.4726	17.9334	10.629	23.77907692
62	8.7862	16.08435	8.4747	22.23415385
63	14.8887	8.9952	10.6043	22.09830769
64	8.4303	18.27885	9.5268	25.37438462
65	8.2769	16.1988	8.5522	19.30115385
66	10.478	12.64545	10.6631	23.63846154
67	8.7217	14.0865	10.7481	23.46792308
68	16.5397	5.8506	9.5324	23.83815385
69	11.84	11.78055	11.5707	21.37784615
70	7.4176	6.36675	9.7623	19.16938462
71	7.3983	15.8424	7.5571	22.315
72	14.9761	9.4941	10.506	24.61592308
73	9.4188	14.6124	9.0786	21.21769231
74	8.2102	5.4323	8.6553	21.75753846
75	12.0265	9.72915	11.4869	22.25484615
76	14.5878	8.73015	9.8576	23.19807692
77	8.5966	11.0517	10.0433	21.57569231
78	9.3218	11.1207	10.2592	15.83076923
79	8.5495	17.94495	8.7692	23.73130769
80	7.1745	16.27635	9.4106	22.21561538
81	9.2548	14.3916	10.5408	20.89230769
82	15.1419	10.29525	9.6962	23.42653846
83	9.2447	16.1499	10.1977	21.44053846
84	9.2447	16.1499	10.1977	22.09515385
85	17.2318	6.8415	10.6915	23.85569231
86	10.3528	11.80755	9.4327	22.47607692
87	9.6726	14.91015	10.6394	22.77192308
88	9.675	13.7991	9.4218	24.02707692
89	15.6798	5.78505	9.5434	24.62353846
90	11.892	14.25195	10.3663	21.89023077
91	16.4136	9.91995	10.6481	24.61023077
92	9.6798	13.3875	10.5729	22.947
93	9.6381	12.6984	10.7445	24.55107692
94	11.66	11.28735	10.0057	20.84292308
95	11.9552	15.117	11.2172	21.95646154
96	17.0779	9.35325	9.1416	24.30561538
97	14.8702	11.319	10.0954	23.39661538
98	8.7201	16.11195	9.887	21.01338462
99	13.7897	11.6598	9.3769	23.43630769
100	7.141	18.3225	9.4008	25.82561538
101	12.9974	10.5465	11.4416	23.31061538
102	7.6858	10.551	11.0989	24.63446154
103	13.3348	10.62975	10.2267	23.60892308
104	12.6196	12.47025	9.1345	24.97084615
105	14.7569	11.81955	8.9081	21.09192308
106	15.4147	11.1321	10.3142	25.25284615
107	16.1559	5.2545	10.7359	25.16684615
108	16.0258	8.40195	10.3898	21.14730769
109	14.74	13.3887	11.4024	23.87376923
110	13.3675	12.1662	10.007	23.54923077
111	14.822	10.27395	8.4157	25.20984615
112	14.8364	9.8061	12.0811	24.75792308
113	13.7156	15.09285	10.1029	24.43023077
114	9.6906	14.02605	12.215	22.12330769
115	12.7559	13.5951	10.263	23.20192308
116	13.615	11.86965	10.4881	22.224
117	7.252	17.08335	9.3228	24.96346154
118	13.1895	12.8967	10.2319	22.76023077
119	10.4176	12.4524	10.1734	21.53992308
120	14.5523	12.2328	10.2455	21.41869231
121	12.6932	11.7828	9.7022	23.46946154
122	12.0179	11.3523	12.1576	24.64076923
123	9.3658	12.5949	8.6268	26.03676923
124	11.91	9.9792	9.1554	25.28484615
125	8.6672	18.0576	8.7072	24.14384615
126	17.0092	2.0037	11.897	23.14923077
127	10.4858	13.65825	13.0708	22.47307692
128	12.9076	16.98555	9.7863	22.04
129	13.1246	12.0219	9.7891	22.82838462
130	13.028	9.0417	10.4772	24.89530769
131	11.6517	15.6969	10.999	23.32307692
132	7.5187	15.72345	9.8815	23.59746154
133	15.8294	10.60395	7.5769	23.99115385
134	8.2868	19.7727	7.7821	23.27176923
135	12.8806	16.72875	11.302	24.74684615
136	12.9094	13.76745	10.3882	21.85015385
137	9.6258	16.5534	9.8499	24.08446154
138	10.2765	12.0132	10.7982	22.69876923
139	17.873	7.486759796	3.5377	18.83025
140	17.3384	6.08336384	4.1491	23.3496
141	17.3501	10.86874431	5.6737	16.85775
142	22.5407	7.886734168	6.2152	21.162
143	21.8236	7.261319616	8.4333	22.224
144	21.2186	5.074749264	8.1801	28.58175
145	21.4521	7.350092148	6.8003	18.96525
146	19.7988	6.14399542	5.3866	16.88175
147	17.2343	15.77343931	10.4858	15.67395
148	20.8364	5.48715144	6.9819	22.6728
149	21.3486	5.165485884	6.2568	14.5275
150	18.4398	6.859363028	5.3537	21.3
151	16.944	30.3372	3.7861	19.50375
152	21.1228	9.543820364	6.2983	21.8376
153	21.9733	5.132392092	6.1041	17.32185
154	20.1066	7.828941864	6.6862	17.2575
155	22.6485	10.08404529	9.1112	15.01635
156	18.5088	5.887577348	6.406	18.81225
157	16.1233	4.880524664	10.9012	24.4515
158	21.8083	10.30979979	11.8464	25.21485
159	18.9117	7.9452087	9.3212	17.50905
160	17.8295	5.018662824	4.8455	17.46225
161	19.0992	5.294568176	3.9803	20.50875
162	19.4565	6.748624016	3.5966	21.83625
163	16.5417	5.64385508	3.1203	19.92
164	19.2706	6.291270004	3.316	23.86875
165	20.9253	4.120363748	4.4274	16.929
166	19.7166	7.956957748	4.9874	27.828
167	18.3729	5.19718174	4.619	16.28625
168	20.0127	4.333134524	4.5306	20.724
169	19.812	4.329696256	4.2153	14.46
170	23.2758	4.176366844	3.0052	18.62325
171	6.4598	7.883126208	5.3062	15.8103
172	22.7111	4.57476242	9.4592	20.5575
173	20.9743	4.13969482	7.0062	17.2812
174	18.2535	6.85407166	18.3717	18.46092308
175	21.8189	6.135282928	8.3008	24.684
176	19.9804	4.141111836	3.902	19.6725
177	16.422	5.398073728	12.3667	17.09895
178	15.1142	6.157757268	4.5496	15.54375
179	17.5444	7.206952044	4.1054	17.685
180	20.9572	6.097456264	5.9427	21.0036
181	17.2071	8.358179744	5.4295	24.3525
182	17.4013	5.05991804	4.1746	21.591
183	19.7866	6.584306864	3.5635	22.55625
184	18.6201	6.54172138	2.3451	18.345
185	17.9827	5.2655628	3.0469	11.17875
186	20.1578	6.515868668	3.1108	23.29425
187	18.8633	5.99543788	3.0231	17.4465
188	19.6045	6.911661448	3.354	23.94
189	19.8746	7.346	3.0141	23.44125
190	21.6925	11.5416	3.4753	19.71
191	16.0736	10.09090272	9.4456	22.437
192	20.2888	6.825224	5.0234	16.9116
193	20.2888	6.825224	5.0234	16.9116
194	18.2563	6.641548388	5.2892	20.6685
195	20.5091	6.03367004	6.0898	23.93775
196	19.5763	7.509193028	4.4482	15.04575
197	19.2164	7.471636112	3.7107	17.2845
198	19.3382	8.9008608	3.1723	12.7425
199	17.2738	4.71029542	2.7723	11.78625
200	18.19	5.261160396	3.1054	18.44775
201	18.7158	8.751163868	2.7351	13.68375
202	19.3852	9.688772072	2.6646	19.32
203	18.3349	6.245342216	2.758	17.466
204	18.8497	4.926733012	2.9007	15.12
205	24.1172	16.47940681	5.1709	19.6599
206	17.0143	7.911569072	3.3987	22.30425
207	18.7301	4.826667796	3.5173	24.3228
208	13.0432	7.274758996	2.3651	20.5224
209	18.5846	6.978405316	3.259	16.87875
210	17.0917	35.906	3.5423	23.28075
211	18.7684	7.073600636	3.8186	22.485
212	19.1289	5.248802128	3.5673	23.895
213	22.2154	11.522	2.5099	17.46
214	17.4733	6.093058604	2.9164	11.44875
215	18.9295	7.337663972	2.7307	15.3315
216	22.3738	6.465732088	3.3026	20.22975
217	17.4875	5.095943872	3.1542	20.0475
218	18.1471	8.84748584	2.8834	15.21675
219	19.2183	6.815618876	3.1021	17.487
