# Supplementary material for: Genetic analysis and elite tree selection of the main resin components of slash pine
Source: Front Plant Sci. 2023 Feb 1;14:1079952. doi: 10.3389/fpls.2023.1079952 (PMC9930156; doi:10.3389/fpls.2023.1079952)
Supplement: Supplementary file 4 [file DataSheet_2.csv]

Composition	Heritability	SE
¦Á.pinene	0.6704	0.158
¦Â.pinene	0.5704	0.1323
abietic.acid	0.6344	0.1768
levopimaric.acid	0.5082	0.1333
