# Supplementary material for: Genetic analysis and elite tree selection of the main resin components of slash pine
Source: Front Plant Sci. 2023 Feb 1;14:1079952. doi: 10.3389/fpls.2023.1079952 (PMC9930156; doi:10.3389/fpls.2023.1079952)
Supplement: Supplementary file 5 [file DataSheet_3.csv]

fam	¦Á.pinene	¦Â.pinene	abietic.acid	levopimaric.acid
107	-0.52	-0.98	-1.64	-1.39
37	1.38	1.42	-1.61	-1.38
129	1.45	1.65	-1.61	-1.25
25	1.34	1.39	-1.5	-1.11
121	0.09	-0.68	-1.47	-1.07
126	1.58	1.72	-1.4	-1.04
112	0.18	-0.44	-1.38	-1.01
29	1.24	1.21	-1.36	-1
36	-0.8	-1.16	-1.35	-0.93
91	1.33	1.25	-1.35	-0.89
116	0.38	0.51	-1.35	-0.83
74	1.6	1.74	-1.33	-0.71
67	-0.66	-0.99	-1.22	-0.67
38	1.43	1.49	-1.18	-0.66
27	-0.49	-0.95	-1.17	-0.66
84	-0.23	-0.76	-1.13	-0.47
123	0.3	0.14	-1.12	-0.46
101	-0.31	-0.95	-1.08	-0.45
83	1.16	1.19	-0.94	-0.29
117	0.41	0.54	-0.92	-0.2
124	-0.16	-0.75	-0.9	-0.19
71	-0.1	-0.7	-0.86	-0.09
80	0.54	0.56	-0.73	-0.07
51	-0.25	-0.82	-0.72	0.05
41	0.75	0.73	-0.68	0.09
34	0.8	0.76	-0.66	0.09
70	0.19	-0.38	-0.66	0.12
14	0.89	0.95	-0.64	0.12
78	0.72	0.72	-0.63	0.12
17	1.02	1.17	-0.6	0.19
115	0.86	0.9	-0.6	0.2
46	0.19	0.03	-0.44	0.23
39	0.17	-0.54	-0.42	0.32
72	0.9	1	-0.39	0.37
109	0.87	0.9	-0.26	0.37
113	-0.76	-1.12	-0.25	0.38
103	0.96	1.08	-0.21	0.38
13	0.79	0.74	-0.13	0.43
85	0.43	0.54	0.15	0.55
20	-0.15	-0.73	0.16	0.81
