# Supplementary material for: Genetic analysis and elite tree selection of the main resin components of slash pine
Source: Front Plant Sci. 2023 Feb 1;14:1079952. doi: 10.3389/fpls.2023.1079952 (PMC9930156; doi:10.3389/fpls.2023.1079952)
Supplement: Supplementary file 7 [file DataSheet_5.csv]

variable	value	Intensity
¦Á.pinene	36.96154659	Top10
¦Â.pinene	42.70000972	Top10
abietic.acid	40.27378038	Top10
levopimaric.acid	11.76897404	Top10
¦Á.pinene	34.56855171	Top20
¦Â.pinene	39.87169185	Top20
abietic.acid	33.79680597	Top20
levopimaric.acid	10.36540406	Top20
¦Á.pinene	32.69851962	Top30
¦Â.pinene	37.08705756	Top30
abietic.acid	30.63027079	Top30
levopimaric.acid	9.736866693	Top30
¦Á.pinene	30.99530202	Top40
¦Â.pinene	35.09217414	Top40
abietic.acid	28.38661025	Top40
levopimaric.acid	9.293450295	Top40
