# Supplementary material for: Genetic analysis and elite tree selection of the main resin components of slash pine
Source: Front Plant Sci. 2023 Feb 1;14:1079952. doi: 10.3389/fpls.2023.1079952 (PMC9930156; doi:10.3389/fpls.2023.1079952)
Supplement: Supplementary file 8 [file DataSheet_6.csv]

Number	Accessions	Families
1	T308	1
2	T302	1
3	T309	1
4	T306	1
5	T301	1
6	T303	1
7	T310	1
8	T312	1
9	T304	1
10	T305	1
11	T311	1
12	T307	1
13	T316	1
14	T315	1
15	T317	1
16	T314	1
17	T313	1
18	T318	1
19	T328	2
20	T323	2
21	T326	2
22	T350	2
23	T320	2
24	T321	2
25	T324	2
26	T342	2
27	T343	2
28	T347	2
29	T351	2
30	T346	2
31	T327	2
32	T348	2
33	T344	2
34	T330	2
35	T337	2
36	T338	2
37	T334	2
38	T336	2
39	T341	2
40	T331	2
41	T340	2
42	T339	2
43	T335	2
44	T332	2
45	T349	2
46	T300	2
47	T333	2
48	T325	2
49	T322	2
50	T367	3
51	T363	3
52	T353	3
53	T364	3
54	T366	3
55	T368	3
56	T354	3
57	T352	3
58	T355	3
59	T360	3
60	T361	3
61	T365	3
62	T357	3
63	T359	3
64	T356	3
65	T358	3
66	T362	3
67	T378	4
68	T373	4
69	T377	4
70	T374	4
71	T382	4
72	T379	4
73	T370	4
74	T371	4
75	T380	4
76	T385	4
77	T386	4
78	T375	4
79	T392	4
80	T369	4
81	T372	4
82	T389	4
83	T387	4
84	T384	4
85	T376	4
86	T390	4
87	T394	4
88	T388	4
89	T395	4
90	T393	4
91	T396	4
92	T397	4
93	T398	5
94	T391	4
95	T381	4
96	T407	5
97	T405	5
98	T413	5
99	T408	5
100	T412	5
101	T411	5
102	T406	5
103	T409	5
104	T415	5
105	T414	5
106	T410	5
107	T403	5
108	T416	6
109	T399	5
110	T402	5
111	T401	5
112	T400	5
113	T404	5
114	T424	6
115	T418	6
116	T419	6
117	T417	6
118	T426	6
119	T422	6
120	T423	6
121	T427	7
122	T425	6
123	T420	6
124	T428	7
125	T443	7
126	T444	7
127	T440	7
128	T437	7
129	T429	7
130	T432	7
131	T430	7
132	T436	7
133	T438	7
134	T435	7
135	T434	7
136	T431	7
137	T433	7
138	T441	7
139	T01	1
140	T02	1
141	T04	1
142	T08	2
143	T100	113
144	T101	100
145	T104	109
146	T106	34
147	T112	66
148	T116	85
149	T120	96
150	T121	1
151	T124	12
152	T126	13
153	T127	14
154	T128	17
155	T13	4
156	T131	20
157	T133	26
158	T134	35
159	T140	40
160	T142	46
161	T146	51
162	T15	5
163	T151	70
164	T152	71
165	T154	74
166	T158	79
167	T159	80
168	T160	83
169	T162	91
170	T163	95
171	T164	96
172	T167	100
173	T168	100
174	T17	6
175	T173	103
176	T177	113
177	T18	7
178	T181	117
179	T188	126
180	T227	72
181	T23	77
182	T230	14
183	T260	17
184	T33	25
185	T34	26
186	T35	27
187	T36	29
188	T42	124
189	T44	123
190	T47	121
191	T51	118
192	T53	117
193	T54	117
194	T55	115
195	T56	115
196	T59	101
197	T62	103
198	T63	104
199	T66	104
200	T67	104
201	T68	107
202	T72	112
203	T74	36
204	T76	37
205	T77	38
206	T78	39
207	T79	41
208	T81	51
209	T82	67
210	T83	77
211	T84	78
212	T85	83
213	T86	84
214	T87	6
215	T91	129
216	T93	126
217	T97	117
218	T98	116
219	T99	115
